# Supplementary material for: Clinical and Surgical Outcomes in Extensive Scalp Reconstruction after Oncologic Resection: A Comparison of Anterolateral Thigh, Latissimus Dorsi and Omental Free Flaps
Source: J Clin Med. 2021 Aug 27;10(17):3863. doi: 10.3390/jcm10173863 (PMC8432082; doi:10.3390/jcm10173863)
Supplement: Supplementary file 1 [file jcm-10-03863-s001.zip]

Archive with 1 entries (1 files):
- jcm-1344961-supplementary.pdf
